# Supplementary material for: Physico-Chemical Characterization of Amino Acid-Based Deep Eutectic Solvents
Source: Molecules. 2025 Feb 10;30(4):818. doi: 10.3390/molecules30040818 (PMC11858736; doi:10.3390/molecules30040818)
Supplement: Supplementary file 1 [file molecules-30-00818-s001.zip]

Archive with 1 entries (1 files):
- molecules-3380396-supplementary.pdf
